# Supplementary material for: Physical durability and insecticidal activity of long-lasting insecticidal nets in Cruzeiro do Sul, Brazil
Source: Sci Rep. 2024 Apr 19;14:9044. doi: 10.1038/s41598-024-59172-7 (PMC11031583; doi:10.1038/s41598-024-59172-7)
Supplement: Supplementary file 1 — Supplementary Table 1. [file 41598_2024_59172_MOESM1_ESM.xlsx]

## Sheet: Holes by side rectangular LLINs
Table 01: Data resulting from the physical test of the collected rectangular LLINs showing the number of holes per side sorted by size.
		# of holes by rectangular LLINs
HOLE SIZE PER LLIN SIDE		1R	2R	3R	4R	5R	6R	7R	8R	9R	10R	11R	12R	13R	14R	15R	16R	17R	18R	19R	20R	21R	22R	23R	24R	25R	26R	27R
A	Size 1	0	0	0	0	0	1	6	0	0	0	1	2	0	0	1	0	0	7	1	1	0	2	0	1	2	1	0
	Size 2	0	0	0	0	0	0	1	0	0	0	2	2	0	0	0	0	1	0	1	0	3	0	0	0	5	2	0
	Size 3	0	0	0	0	0	0	0	0	0	0	0	0	0	0	0	0	0	0	0	0	0	0	0	0	1	1	0
B	Size 1	1	0	5	0	0	0	0	0	0	0	1	0	3	0	11	1	1	1	0	1	3	3	0	0	2	3	0
	Size 2	0	0	0	0	0	1	2	0	0	0	1	0	0	0	8	0	0	0	3	0	2	10	0	0	0	6	0
	Size 3	0	0	0	0	0	0	0	0	0	0	0	0	0	0	0	0	0	4	0	0	0	1	0	0	0	0	0
C	Size 1	2	0	4	0	0	0	6	0	0	0	3	0	0	0	8	2	0	0	0	0	4	4	0	0	0	1	0
	Size 2	0	0	0	0	0	0	0	0	0	0	0	0	0	0	5	0	0	0	0	0	1	1	0	0	0	4	0
	Size 3	0	0	0	0	0	0	0	0	0	0	0	0	0	0	0	0	0	0	0	0	0	0	0	0	0	4	0
D	Size 1	0	0	2	0	1	0	1	0	0	0	1	0	4	0	7	0	0	3	0	1	0	0	0	0	5	1	0
	Size 2	2	0	0	0	0	0	0	0	2	2	0	1	0	0	0	0	0	0	1	1	0	0	0	0	0	0	0
	Size 3	0	0	0	0	0	0	0	0	0	0	0	0	0	0	0	0	0	1	0	0	0	0	0	0	0	0	0
E	Size 1	1	0	1	0	0	0	0	0	0	0	3	4	2	1	6	1	4	2	0	3	4	1	0	1	3	5	0
	Size 2	0	0	0	0	0	0	1	0	0	0	0	1	0	0	0	0	0	1	0	0	1	1	0	0	1	2	0
	Size 3	0	0	0	0	0	0	0	0	0	0	0	0	1	0	0	0	0	0	0	0	1	0	0	0	0	1	0
F	Size 1	1	0	1	0	0	0	0	0	0	0	0	2	5	0	2	0	1	3	0	0	2	4	0	0	1	2	0
	Size 2	0	0	2	0	0	0	1	0	0	0	0	1	1	0	1	1	0	0	0	0	1	0	0	0	0	7	0
	Size 3	0	0	0	0	0	0	0	0	0	0	0	0	0	0	0	0	0	0	0	0	0	0	0	0	0	4	0
G	Size 1	1	0	1	0	0	0	2	0	0	0	2	0	0	0	8	0	1	3	0	0	0	1	0	0	1	0	2
	Size 2	1	0	4	0	0	0	2	0	0	0	2	0	0	0	2	0	0	1	0	0	1	1	0	1	3	2	0
	Size 3	1	0	0	0	0	0	0	0	0	0	1	0	0	0	1	0	0	0	0	0	0	1	0	0	0	4	0
H	Size 1	0	0	2	0	0	0	2	0	0	0	2	0	2	0	0	1	0	6	9	O	0	1	0	0	3	4	0
	Size 2	2	0	1	0	0	0	0	0	0	0	0	0	1	0	2	0	0	0	5	O	0	0	0	0	1	0	1
	Size 3	0	0	0	0	0	0	0	0	0	0	0	0	0	0	0	0	0	0	0	O	0	0	0	0	0	1	0
I	Size 1	NC	1	3	0	NC	0	4	0	NC	0	NC	NC	9	0	NC	1	NC	NC	NC	NC	1	NC	NC	0	0	NC	NC
	Size 2	NC	1	0	2	NC	0	2	0	NC	0	NC	NC	0	0	NC	0	NC	NC	NC	NC	2	NC	NC	0	0	NC	NC
	Size 3	NC	0	0	0	NC	0	0	0	NC	0	NC	NC	0	0	NC	0	NC	NC	NC	NC	0	NC	NC	0	0	NC	NC
Roof side	Size 1	4	0	3	0	1	0	1	0	0	0	0	1	0	0	1	0	0	2	1	0	5	5	1	0	0	4	0
	Size 2	0	0	0	0	0	0	0	0	0	0	0	3	0	1	0	1	0	0	0	0	10	2	0	0	0	0	0
	Size 3	1	0	0	0	0	0	0	0	0	0	0	0	0	0	0	0	0	1	0	0	2	0	0	0	0	1	0
	NC – data not collected due to LLIN size limitation
	Size 1 – hole with size smaller than the tip of index finger;
	Size 2 – hole that permits the entrance of the tip of index finger but not a fist (≥1 cm and < 8cm);
	Size 3 – hole that permits the entrance of the closed fist (≥ 8 cm).

## Sheet: Insecticide concentration of re
Table 02: Insecticide concentration of collected rectangular LLINs per analyzed side.
	Insecticide concentration of rectangular LLINs (μg/sample)
Side	1R	2R	3R	4R	5R	6R	7R	8R	9R	10R	11R	12R	13R	14R	15R	16R	17R	18R	19R	20R	21R	22R	23R	24R	25R	26R	27R
A	0.0129105	0.497903	0.221616	0.612368	0.55931	0.512355	0.326221	1.64188	2.45783	0.604752	0.546913	0.524697	0.790288	0.604752	0.232375	0.159138	0.329186	0.0761027	0.0866397	0.248789	0.184655	0.098529	0.409182	0.537244	0.159668	0.0966226	0.36802
B2	0.00276036	0.290302	0.257109	0.584497	0.561862	0.466259	0.299245	1.2555	1.76808	0.539442	0.500003	0.461423	0.625117	0.529476	0.192314	0.176408	0.288669	0.151981	0.0658617	0.158373	0.16664	0.11196	0.391993	0.273798	0.137062	0.120475	0.423265
C	0.0136636	0.499953	0.315048	0.820798	0.604752	0.544314	0.353627	1.41676	2.21332	0.556953	1.88555	0.76281	0.746531	0.771027	0.195198	0.199704	0.357699	0.19985	0.0754498	0.330292	0.191601	0.123079	0.613766	0.172794	0.174233	0.179791	0.427729
D2	0.0179972	0.439877	0.321492	0.483046	0.590174	0.502565	0.383544	1.33404	2.36997	0.59716	0.581986	0.581857	0.751922	0.671929	0.223589	0.193922	0.415792	0.188778	0.163015	0.230916	0.195355	0.129837	0.422562	0.426422	0.184574	0.23533	0.300498
E2	0.0511562	0.787407	0.420869	0.973877	0.695723	0.695656	0.609762	1.25327	2.04273	0.801286	0.741221	0.732902	1.03107	1.01291	0.335272	0.233431	0.446894	0.271543	0.172873	0.389308	0.346613	0.132019	0.730145	0.693698	0.235434	0.336933	0.37255

## Sheet: Percentage mortality rectangula
Table 03: Mosquito mortality accessed by WHO cone test using collected rectangular LLINs per analyzed side.
	Percentage mortality of Rectangular LLINs
Side	1R	2R	3R	4R	5R	6R	7R	8R	9R	10R	11R	12R	13R	14R	15R	16R	17R	18R	19R	20R	21R	22R	23R	24R	25R	26R	27R
A	0.2	0.6	0.2	0.6	0.8	0.6	0	1	1	0.8	0.4	0.4	1	0.8	0.5	0.2	1	0.5	0.4	0.8	0.6	0	0.8	0.8	0.6	0	0
B2	0	0.2	0.2	0.4	0.8	1	0	1	0.4	0.4	0.6	0.6	0.4	0.6	0.6	0.2	0.6	0.2	0	1	0.6	0.2	0.4	0.6	0.6	0	0.4
C	0.2	0.4	0.6	0.6	0.6	0.4	0.4	0.8	1	0.2	0	0.6	0.4	0.8	0.75	0.2	1	0.2	0.2	0.6	0.6	0	0.6	0.6	0.6	0.2	0.2
D2	0	0.8	0.2	0.8	0.4	0.25	0	1	1	1	0	0.4	0.8	0.4	0.75	0.2	0.6	0.6	0	0.25	0.6	0	0.8	1	0.8	0.2	0.4
E2	0.2	1	0.2	1	0.6	0.3333	0.2	0.8	0.8	0.5	0.2	0.4	0.6	0.4	1	0.4	0.25	0.2	0.4	0.8	0.6	0	1	0.6667	0.4	0	0.2
