# Supplementary material for: Physical durability and insecticidal activity of long-lasting insecticidal nets in Cruzeiro do Sul, Brazil
Source: Sci Rep. 2024 Apr 19;14:9044. doi: 10.1038/s41598-024-59172-7 (PMC11031583; doi:10.1038/s41598-024-59172-7)
Supplement: Supplementary file 2 — Supplementary Table 2. [file 41598_2024_59172_MOESM2_ESM.xlsx]

## Sheet: holes by side conical LLINs
Table 01: Data resulting from the physical test of the collected conical LLINs showing the number of holes per side sorted by size.
		# of holes by conical LLINs
HOLE SIZE PER LLIN SIDE		1C	2C	3C	4C	5C	6C	7C	8C	9C	10C	11C	12C	13C	14C	15C	16C	17C	18C	19C	20C	21C	22C	23C	24C	25C	26C	27C	28C
A	Size 1	2	0	0	0	0	4	1	0	2	6	0	0	2	0	3	0	2	0	0	0	0	0	0	0	2	0	3	2
	Size 2	0	2	0	0	0	0	0	0	0	1	0	0	0	1	0	0	0	0	0	0	1	0	1	0	0	1	1	2
	Size 3	0	0	0	1	0	0	1	0	0	0	0	0	0	0	1	0	0	0	0	0	0	1	0	0	1	0	1	2
B	Size 1	0	0	0	1	0	0	0	0	0	4	0	1	0	2	3	0	0	0	0	0	0	0	0	0	5	0	7	0
	Size 2	1	3	0	1	0	0	0	0	0	4	0	0	3	2	1	0	0	1	0	0	1	0	1	0	0	0	3	2
	Size 3	0	2	0	0	0	0	0	0	0	0	0	0	0	0	0	0	0	0	0	0	0	2	0	0	0	0	0	0
C	Size 1	2	1	0	0	0	0	1	0	0	7	0	2	5	4	11	0	0	2	0	0	3	1	1	0	3	0	5	1
	Size 2	0	4	0	0	0	0	0	0	0	0	0	0	2	1	0	0	0	1	0	0	0	0	2	0	2	0	3	0
	Size 3	0	0	0	0	0	0	0	0	0	0	0	0	0	0	0	0	0	0	0	0	0	1	0	0	0	0	1	0
D	Size 1	3	0	0	0	0	2	2	0	0	2	0	3	3	1	5	0	9	1	0	7	4	1	2	0	1	0	4	1
	Size 2	3	1	0	0	0	0	0	0	3	0	0	0	0	0	1	0	1	0	0	0	0	1	0	0	0	0	1	2
	Size 3	0	0	0	0	0	0	0	0	0	0	0	0	0	0	0	0	0	0	0	0	0	0	0	0	3	0	1	3
E	Size 1	0	5	0	0	0	0	4	0	2	5	3	2	2	7	7	0	5	2	1	1	2	0	2	0	2	0	12	0
	Size 2	0	3	2	0	0	2	1	0	0	2	0	1	1	1	0	0	0	1	0	0	0	1	0	0	0	0	8	0
	Size 3	0	0	0	0	0	0	0	0	1	0	0	0	0	0	0	0	0	0	0	0	0	0	0	0	0	0	0	1
F	Size 1	0	4	0	0	0	5	0	0	0	4	0	1	5	0	2	0	12	0	0	0	1	1	2	0	0	1	4	5
	Size 2	0	0	0	0	0	1	0	0	0	2	0	0	0	1	0	1	0	0	0	0	1	2	0	0	1	0	0	0
	Size 3	1	1	0	0	0	0	0	0	0	1	0	0	0	0	0	0	0	0	0	0	0	0	0	0	0	0	0	1
G	Size 1	5	6	2	0	0	0	0	1	1	0	0	1	3	1	3	0	0	0	0	2	4	0	1	0	0	0	2	2
	Size 2	1	2	0	0	0	1	1	0	1	1	0	0	1	4	0	0	0	1	0	0	1	3	0	0	0	0	0	0
	Size 3	0	0	0	0	0	0	0	0	0	1	0	0	0	1	0	0	0	0	0	0	0	3	0	0	1	0	0	0
H	Size 1	1	2	0	0	0	3	0	0	1	9	0	0	0	0	0	0	3	0	0	0	0	2	0	0	3	0	4	2
	Size 2	0	2	0	0	0	0	0	0	0	0	0	0	2	0	0	0	4	0	0	0	1	1	0	0	0	0	3	6
	Size 3	0	0	0	0	0	0	0	0	0	1	0	1	0	0	1	0	0	0	0	0	0	0	0	0	0	0	0	1
I	Size 1	NC	3	0	0	0	1	0	0	NC	8	0	NC	3	0	3	0	NC	NC	NC	3	0	1	1	NC	NC	0	6	0
	Size 2	NC	3	0	0	0	0	0	0	NC	0	0	NC	4	2	0	0	NC	NC	NC	1	1	0	0	NC	NC	0	1	4
	Size 3	NC	1	0	0	0	0	0	0	NC	1	0	NC	0	0	0	0	NC	NC	NC	0	0	0	0	NC	NC	0	0	2
Roof side	Size 1	2	0	0	0	0	0	0	0	0	0	0	0	0	0	0	0	0	0	0	0	0	0	0	0	0	0	0	2
	Size 2	0	0	1	0	0	0	0	0	0	0	0	0	0	0	0	0	0	0	0	0	0	0	0	0	0	0	0	0
	Size 3	0	0	0	0	0	0	0	0	0	0	0	0	0	0	0	0	0	0	0	0	0	0	0	0	0	0	0	0
	NC – data not collected due to LLIN size limitation
	Size 1 – hole with size smaller than the tip of index finger;
	Size 2 – hole that permits the entrance of the tip of index finger but not a fist (≥1 cm and < 8cm);
	Size 3 – hole that permits the entrance of the closed fist (≥ 8 cm).

## Sheet: Insecticide concentration of co
Table 02: Insecticide concentration of collected conical LLINs per analyzed side.
	Insecticide concentration of conical LLINs (μg/sample)
Side	1C	2C	3C	4C	5C	6C	7C	8C	9C	10C	11C	12C	13C	14C	15C	16C	17C	18C	19C	20C	21C	22C	23C	24C	25C	26C	27C	28C
A	1.34305	0.343186	0.372135	0.101223	0.418795	0.390112	0.313624	0.588899	0.380798	0.377946	0.116809	0.524875	0.181126	0.573599	0.240692	0.26618	1.39673	0.161001	0.340967	0.302251	0.180355	0.489743	0.306382	0.786325	0.20582	0.27128	0.297537	0.278842
C	1.09274	0.0933872	0.21306	0.0385372	0.134728	0.224888	0.159411	0.20352	0.12109	0.14673	0.0147646	0.254328	0.050739	0.340785	0.065645	0.000158817	1.83674	0.138688	0.192057	0.1848	0.108947	0.215046	0.177824	0.205944	0.111461	0.262363	0.239811	0.10508
D	1.27212	0.110931	0.160944	0.0567961	0.0984864	0.274069	0.127693	0.0908033	0.166972	0.231391	1.79865	0.248713	0.0162341	0.520573	0.093275	0.0655882	1.042	0.144263	0.259841	0.173874	0.108257	0.237544	0.219864	0.229833	0.125497	0.280205	0.205144	0.144666
G	1.47707	0.159138	0.217107	0.0476452	0.132239	0.250227	0.130035	0.135549	0.186452	0.184758	0.0681611	0.228962	0.0236201	0.362656	0.036178	0.027265	1.39312	0.151662	0.229769	0.246934	0.108119	0.274398	0.157912	0.156528	0.148832	0.267725	0.247416	0.102714
H	1.02588	0.133583	0.225331	0.0777229	0.181555	0.292001	0.112178	0.19246	0.162545	0.203853	0.0742948	0.26285	0.0731365	0.322609	0.0771175	0.00840331	1.69721	0.164827	0.301287	0.23171	0.104578	0.242112	0.232138	0.176488	0.12378	0.283836	0.206617	0.144666

## Sheet: Percentage mortality conical LL
Table 03: Mosquito mortality accessed by WHO Cone Test using collected conical LLINs per analyzed side.
	Percentage mortality of conical LLINs
Side	1C	2C	3C	4C	5C	6C	7C	8C	9C	10C	11C	12C	13C	14C	15C	16C	17C	18C	19C	20C	21C	22C	23C	24C	25C	26C	27C	28C
A	1	0.6	0	0.6	0	0	0	0.6	0.4	1	0	0.6	0.2	0.6	0	0	0.6	0	0.2	0	0.4	0.4	1	0.2	0	0.6	0	1
C	1	0.6	0	0.6	0	0	0.4	0.2	0.2	0.2	0	0.4	0.75	0.4	0	0.2	0.6	0	0.2	0	0.2	0.2	0.8	0.2	0.2	0.2	0	0.8
D	0.8	0.4	0.2	0.6	0	0	0.4	0.2	0.2	0.6	0	1	0.4	0.2	0	0	0.6	0	0	0.2	0.2	0	0.6	0	0.2	0	0	0.2
G	1	0.4	0.2	0.6	0	0	0.2	0.1667	0.6	0.6	0	0.8333	0	0.4	0	0	0.4	0	0.2	0.4	0.2	0.6	0.8	0.4	0	0	0.4	0.4
H	1	0.4	0	0.8	0.2	0	0.2	0.5	0.2	0.8	0.2	0.8	0	0.6	0	0.2	0.2	0	0.6	0.2	0.6	0.4	0.8	0	0	0	0	0.2
